# Supplementary material for: Risk Stratification and Optimal Use of Implantable Cardioverter-Defibrillator Therapy in Primary Prevention of Sudden Cardiac Death in Genetic Cardiomyopathies, with Assessment of the Role of Genetic Variants in Guiding Therapeutic Decisions
Source: Biomedicines. 2025 Oct 27;13(11):2626. doi: 10.3390/biomedicines13112626 (PMC12650546; doi:10.3390/biomedicines13112626)
Supplement: Supplementary file 1 [file biomedicines-13-02626-s001.zip]

Archive with 1 entries (1 files):
- biomedicines-3824508-supplementary.pdf
